# Supplementary material for: Diversity Patterns and Drivers of Soil Bacterial and Fungal Communities in a Muddy Coastal Wetland of China
Source: J Fungi (Basel). 2024 Nov 6;10(11):770. doi: 10.3390/jof10110770 (PMC11595316; doi:10.3390/jof10110770)
Supplement: Supplementary file 1 [file jof-10-00770-s001.zip]

Archive with 1 entries (1 files):
- jof-3266767-supplementary.xls
