# Supplementary material for: Diversity Patterns and Drivers of Soil Bacterial and Fungal Communities in a Muddy Coastal Wetland of China
Source: J Fungi (Basel). 2024 Nov 6;10(11):770. doi: 10.3390/jof10110770 (PMC11595316; doi:10.3390/jof10110770)
Supplement: Supplementary file 1 [file jof-10-00770-s001.zip › jof-3266767-supplementary.xls]

## Sheet: Table S1
Table S1 Mean values of bacterial and fungal alpha diversity indices, ASVs and Nonsingleton across different wetlands in the Tiaozini coastal wetland. Alpha-diversity indices were based on ASVs richness and diversity. SA1, Spartina alterniflora; SG2, Suaeda glauca; SG3, additional plots of Suaeda glauca; PA4, Phragmites australis. Values indicate means ± SE (n = 4). Different letters indicate sig…
	Attibute	SA1	SG2	SG3	PA4
Bacteria	Observed_species	3994.15 ± 493.98 a	2609.65 ± 822.39 a	1430.05 ± 565.18 b	2494.60 ± 800.50 a
	Shannon	10.59 ± 0.45 a	10.05 ± 0.93 a	8.97 ± 0.63 a	9.81 ± 1.01 a
	ASVs	4126.00 ± 516.49 a	2657.75± 847.50 a	1488.00 ± 586.59 a	2593.75± 849.38 a
	Nonsingleton	72277.75 ± 9633.83 a	68819.75 ± 4319.03 a	106198.75 ± 12184.83 ab	89402 ± 3657.50 a
Fungi	Observed_species	242.38 ± 63.39 a	136.75 ± 24.95 a	165.38 ± 21.70 a	86.58 ± 25.30 a
	Shannon	5.55 ± 1.19 a	5.18 ± 0.62 a	3.82 ± 1.70 ab	3.10 ± 1.59 b
	ASVs	244.75 ±63.49 a	138.75 ± 25.79 a	171.00 ± 60.71 a	88.00 ± 21.23 a
	Nonsingleton	76830.50 ± 5608.99 a	82992.75 ± 20094.57 a	118012.50 ± 9791.45 a	87749.25 ± 18600.96 a

## Sheet: Table S2
Table S2 The relative abundance of the main bacterial and fungal phyla in the Tiaozini coastal wetland. SA1, Spartina alterniflora; SG2, Suaeda glauca; SG3, additional plots of Suaeda glauca; PA4, Phragmites australis. Values indicate means ± SE (n = 4). Bold P-values indicate significant differences between different plots (Kruskal-Wallis test, P < 0.05). Letter a indicates statistical differenc…
	Attribute	SA1（%）	SG2（%）	SG3（%）	PA4（%）	H	P
Bacteria	Proteobacteria	48.618 ± 0.778	42.874 ± 0.508	51.289 ± 4.26	50.108 ± 1.907 b	8.89	0.0307938
	Acidobacteria	7.083 ± 0.469	6.667 ± 0.199	8.597 ± 0.850	11.017 ± 1.424	5.978	0.112688
	Actinobacteria	4.776 ± 0.559	13.050 ± 0.880	6.217 ± 1.310	8.381 ± 3.770	6.353	0.0956461
	Chloroflexi	10.998 ± 0.924	5.017 ± 0.231 a	7.249 ± 1.161	6.497 ± 0.515	11.316	0.0101335
	Bacteroidetes	7.002 ± 0.797	10.417 ± 1.574	5.786 ± 1.845	4.284 ± 1.157	6.243	0.100384
	Gemmatimonadetes	3.036 ± 0.211	5.571 ± 0.435	9.729 ± 1.729 a	3.932 ± 0.462	11.559	0.00905788
	Firmicutes	1.128 ± 0.227	6.574 ± 1.332	0.818 ± 0.235 b	1.433 ± 0.441	9.419	0.0242076
	Planctomycetes	2.122 ± 0.258	1.636 ± 0.235	2.088 ± 0.329	1.701 ± 0.296	2.581	0.460851
	Epsilonbacteraeota	6.259 ± 1.378	0.296 ± 0.013	0.017 ± 0.016 a	0.013 ± 0.011 a	9.672	0.0215738
	Patescibacteria	0.806 ± 0.050	0.809 ± 0.165	1.176 ± 0.371	1.341 ± 0.316	3.044	0.384873
Fungi	Ascomycota	27.302 ± 6.769	31.286 ± 7.658	71.165 ± 4.299	15.517 ± 2.481 c	10.324	0.016
	Basidiomycota	0.851 ± 0.608	0.241 ± 0.203	0.523 ± 0.393	2.694 ± 1.325	4.549	0.208
	Chytridiomycota	0.137 ± 0.071	0 ± 0	0 ± 0	0.050 ± 0.050	7.015	0.071
	Mortierellomycota	0.054 ± 0.052	0 ± 0	0 ± 0	0.053 ± 0.053	3.845	0.279
	Mucoromycota	0 ± 0	0 ± 0	0.085 ± 0.074	0 ± 0	6.4	0.094
	Rozellomycota	0 ± 0	0 ± 0	0 ± 0	0.046 ± 0.046	3	0.392
	Glomeromycota	0 ± 0	0 ± 0	0 ± 0	0.005 ± 0.005	3	0.392

## Sheet: Table S3
Table S3 Relative abundance of the main bacterial and fungal genera in the Tiaozini coastal wetland. SA1, Spartina alterniflora; SG2, Suaeda glauca; SG3, additional plots of Suaeda glauca; PA4, Phragmites australis. Values indicate means ± SE (n = 4). Bold P-values indicate significant differences between different plots (Kruskal-Wallis test, P < 0.05). Letter a indicates statistical difference c…
	Attribute	SA1(%)	SG2(%)	SG3(%)	PA4(%)	H	P
Bacteria	NB1-j	0.598 ± 0.027	1.320 ± 0.396	3.380 ± 0.681	5.418 ± 1.721 a	10.654	0.014
	Subgroup_10	0.862 ± 0.124	2.782 ± 0.328	4.090 ± 0.566 a	2.547 ± 0.908	8.36	0.039
	BD2-11_terrestrial_group	1.757 ± 0.140	2.335 ± 0.199	4.679 ± 0.724	1.375 ± 0.222 c	12.066	0.007
	Woeseia	6.922 ± 0.955	0.779 ± 0.076 a	1.324 ± 0.359	0.811 ± 0.233	9.86	0.02
	SBR1031	2.986±0.197	0.777 ± 0.137 a	2.067 ± 0.248	1.115 ± 0.246 a	11.912	0.008
	Desulfuromonas	0.091 ± 0.039	1.247 ± 0.309	2.630 ± 1.480	2.967 ± 0.493 a	9.993	0.019
	Sulfurovum	5.787 ± 1.342	0.019 ± 0.013	0 ± 0 a	0 ± 0 a	13.179	0.004
	Haliangium	0.257 ± 0.049	2.331 ± 0.733 a	0.773 ± 0.237	2.128 ± 0.451 a	10.522	0.015
	Microbulbifer	0.064 ± 0.028	0.617 ± 0.200 a	3.594 ± 3.392	0.998 ± 0.658 a	8.162	0.043
	PAUC43f_marine_benthic_group	0.675 ± 0.077	0.903 ± 0.072	3.077 ± 1.459	0.254 ± 0.081 bc	7.831	0.05
	Subgroup_6	0.276 ± 0.065	0.758 ± 0.081	0.646 ± 0.300	2.937 ± 1.143 a	10.125	0.018
	Geothermobacter	0.264 ± 0.096	0.164 ± 0.061	3.412 ± 1.463 ab	0.378 ± 0.212 c	8.625	0.035
	Sva1033	4.011 ± 0.914	0.056 ± 0.026	0.047 ± 0.028	0.004 ± 0.003 a	9.722	0.021
	Dadabacteriales	0.503 ± 0.066	0.284 ± 0.088	0.653 ± 0.183 b	1.908 ± 0.589	8.051	0.045
	Subgroup_17	0.747 ± 0.068	0.141±0.051	0.488 ± 0.170	1.864 ± 0.513 b	12.066	0.007
	A4b	0.274 ± 0.064	0.886±0.146	0.718 ± 0.163	1.204 ± 0.276 a	9.419	0.024
	OM190	1.154 ± 0.089	0.494 ± 0.101 a	0.600 ± 0.151	0.733 ± 0.191	8.051	0.045
	Subgroup_9	0.199 ± 0.014	0.223 ± 0.034	1.221 ± 0.399 ab	1.288 ± 0.439 ab	10.654	0.014
	Nitriliruptoraceae	0.026 ± 0.010	2.056 ± 0.282 a	0.546 ± 0.431	0.237 ± 0.209	8.587	0.035
	Bacillus	0.101 ± 0.008	1.557 ± 0.401 a	0.383 ± 0.136	0.692 ± 0.215	10.522	0.015
	JTB23	0 ± 0	0.316 ± 0.289	1.348 ± 0.441 a	0.947 ± 0.436	10.455	0.015
	Latescibacteria	1.036 ± 0.146	0.204 ± 0.069 a	0.171 ± 0.102 a	0.949 ± 0.609	8.625	0.035
	MND1	0.009 ± 0.006	0.795 ± 0.429	0 ± 0	1.543 ± 0.716 c	12.488	0.006
	Pseudomonas	0.156 ± 0.010	0.333 ± 0.179	0.220 ± 0.071	0.615 ± 0.700 a	8.338	0.04
	Subgroup_21	0.881 ± 0.108	0.716 ± 0.098	0.441 ± 0.090	0.211 ± 0.062 a	11.316	0.01
	Aliifodinibius	0 ± 0	2.059 ± 0.311 a	0.162 ± 0.145	0.002 ± 0.002 b	11.438	0.01
	Subgroup_23	1.862 ± 0.329	0.025 ± 0.015	0.032 ± 0.023	0 ± 0 a	10.872	0.012
	Brevibacillus	0 ± 0	1.871 ± 1.059 a	0.007 ± 0.007	0.005 ± 0.004	11.116	0.011
	Bradymonadaceae	0 ± 0	0.689 ± 0.225 a	1.091 ± 0.777	0.003 ± 0.003	8.063	0.045
	SEEP-SRB1	1.701 ± 0.439	0.007 ± 0.005	0.023 ± 0.023	0 ± 0 a	11.116	0.011
	Erythrobacter	0.784 ± 0.164	0.574 ± 0.151	0.047 ± 0.032 a	0.091 ± 0.080	10.657	0.014
	KD4-96	0.123 ± 0.032	0.576 ± 0.069	0.093 ± 0.071 b	0.522 ± 0.294	9.64	0.022
	Geoalkalibacter	0 ± 0	0.194 ± 0.091	0.847 ± 0.582 a	0.200 ± 0.053	8.159	0.043
	Rokubacteriales	0.017 ± 0.010	0.391 ± 0.045	0 ± 0 b	0.776 ± 0.606	12.372	0.006
	MBMPE27	0 ± 0	0.160 ± 0.134	0.199 ± 0.112	0.820 ± 0.321 a	9.785	0.02
Fungi	Lignincola	7.923 ± 2.843	0.773 ± 0.767	0 ± 0 a	0.001 ± 0.001	10.795	0.013
	Phaeosphaeria	3.118 ± 0.531	2.216 ± 1.338	0.414 ± 0.414	0.001 ± 0.001 a	10.576	0.014
	Psathyrella	0 ± 0	0 ± 0	0.001 ± 0.001	1.035 ± 1.030 ab	8.309	0.04
	Candida	0.290 ± 0.121	0.001 ± 0.001	0 ± 0 a	0 ± 0 a	12.913	0.005

## Sheet: Table S4
Table S4 CCA analysis to determine the influence of soil properties on soil bacterial community structure across different wetlands in the Tiaozini coastal wetland (n = 4).
Factor	Explains %	pseudo-F	P
SOC	11.1	1.8	0.002
pH	8.8	1.4	0.008
Conductivity	8.2	1.4	0.024
MC	4.9	0.8	0.734

## Sheet: Table S5
Table S5 CCA analysis to determine the influence of soil properties on soil fungal community structure across different wetlands in the Tiaozini coastal wetland (n = 4).
Factor	Explains %	pseudo-F	P
TN	10.3	1.6	0.002
Conductivity	9.1	1.5	0.002
TP	7.9	1.3	0.118
pH	6.7	1.1	0.324
SOC	6	1	0.502

## Sheet: Table S6
Table S6 Spearman correlations between the relative abundance of main bacterial and fungal phyla and environmental factors across different wetlands in the Tiaozini coastal wetland. Soil pH (pH); moisture content (MC); available phosphorus (AP); total phosphorus (TP); ammonia (NH4+); nitrate (NO3−); soil organic carbon (SOC); total carbon (TC); total nitrogen (TN). Bold P-values indicate statisti…
		Conductivity	pH	MC	AP	TP	NH4+	NO3-	SOC	TC	TN
Bacteria	Proteobacteria	-0.479765	0.452941	0.255882	0.154525	-0.361765	0.620588	0.170588	0.617647	0.230845	0.576471
	Acidobacteria	-0.500368	0.0470588	-0.05	-0.151582	-0.473529	0.305882	0.0911765	0.261765	-0.0402117	0.264706
	Actinobacteria	0.388521	-0.323529	-0.355882	-0.233996	0.176471	-0.744118	-0.373529	-0.644118	-0.409564	-0.617647
	Chloroflexi	-0.444445	0.6	0.376471	0.311994	0.0970588	0.576471	0.35	0.717647	0.357437	0.802941
	Bacteroidetes	0.356144	-0.258824	0.0647059	0.110375	0.494118	-0.388235	-0.105882	-0.355882	-0.163825	-0.373529
	Gemmatimonadetes	0.538631	0.111765	-0.888235	0.236939	-0.314706	-0.755882	-0.0117647	-0.808824	-0.908487	-0.682353
	Firmicutes	0.356144	-0.632353	0.05	-0.401766	0.241176	-0.394118	-0.447059	-0.45	0.0655302	-0.55
	Planctomycetes	0.0117734	0.264706	-0.0764706	0.350258	0.0411765	0.0352941	0.467647	0.211765	0.0327651	0.305882
	Epsilonbacteraeota	-0.0355827	-0.0488902	0.65187	0.237218	0.451864	0.426678	0.269637	0.520752	0.592656	0.42816
	Patescibacteria	-0.233996	-0.0852941	-0.205882	-0.104489	-0.270588	-0.0588235	-0.0823529	0.0176471	-0.0655302	0.0647059
Fungi	Ascomycota	0.66961	0.535294	-0.702941	0.593083	-0.182353	-0.402941	0.232353	-0.388235	-0.422968	-0.364706
	Basidiomycota	-0.623617	-0.0265488	0.120944	-0.227307	-0.0973456	0.241889	-0.510327	0.277287	0.0433179	-0.549865
	Chytridiomycota	-0.505043	0.0734144	0.527424	-0.00580014	0.218311	0.436622	0.351616	0.596975	0.552731	0.602771
	Mortierellomycota	-0.632462	0.0560887	0.591089	-0.0259061	0.0733468	0.591089	-0.0560887	0.586774	0.574587	0.54871
	Mucoromycota	0.0959412	0.36303	-0.455066	0.498894	-0.0255655	-0.209637	0.0843661	-0.161063	-0.563133	-0.199411
	Rozellomycota	-0.364341	-0.0840168	0.0280056	-0.364341	-0.140028	-0.0280056	-0.420084	0.0840168	0	0.0280056
	Glomeromycota	-0.308288	0.0280056	0.0840168	-0.22421	-0.25205	0.0840168	-0.308062	0.0280056	-0.198537	-0.696039

## Sheet: Table S7
Table S7 Spearman correlations between the relative abundance of main bacterial and fungal genus and environmental factors across different wetlands in the Tiaozini coastal wetland. Soil pH (pH); moisture content (MC); available phosphorus (AP); total phosphorus (TP); ammonia (NH4+); nitrate (NO3−); soil organic carbon (SOC); total carbon (TC); total nitrogen (TN). Bold P-values indicate statisti…
	Attribute	Conductivity	pH	MC	AP	TP	NH4+	NO3-	SOC	TC	TN
Bacteria	NB1-j	-0.179544	0.0294118	-0.447059	-0.186902	-0.652941	-0.135294	-0.247059	-0.220588	-0.503391	-0.152941
	Subgroup_10	0.412068	0.102941	-0.638235	0.278146	-0.570588	-0.332353	0.0676471	-0.523529	-0.585304	-0.588235
	BD2-11_terrestrial_group	0.70493	0.379412	-0.8	0.588668	-0.226471	-0.544118	0.367647	-0.602941	-0.661259	-0.488235
	Woeseia	-0.195732	0.458824	0.405882	0.551877	0.158824	0.411765	0.447059	0.529412	0.279993	0.667647
	SBR1031	-0.200147	0.65	0.329412	0.622517	0.264706	0.45	0.523529	0.576471	0.215952	0.658824
	Desulfuromonas	-0.169242	-0.132353	-0.420588	-0.357616	-0.620588	-0.0735294	-0.314706	-0.258824	-0.419989	-0.294118
	Sulfurovum	0.00973021	-0.0615794	0.664409	0.202713	0.612553	0.362994	0.320861	0.375958	0.613791	0.359753
	Haliangium	-0.013245	-0.655882	-0.255882	-0.600442	-0.252941	-0.423529	-0.394118	-0.491176	-0.24127	-0.473529
	Microbulbifer	0.163355	-0.288235	-0.411765	-0.342899	-0.35	-0.329412	-0.358824	-0.473529	-0.300843	-0.514706
	PAUC43f_marine_benthic_group	0.597498	0.0852941	-0.473529	0.503311	0.211765	-0.626471	0.285294	-0.5	-0.41701	-0.385294
	Subgroup_6	-0.269316	-0.35	-0.217647	-0.575423	-0.417647	-0.308824	-0.576471	-0.282353	-0.345523	-0.211765
	Geothermobacter	0.194261	0.655882	-0.461765	0.584253	-0.535294	0.0617647	0.417647	-0.0588235	-0.421478	-0.0647059
	Sva1033	0.00741306	0.257785	0.395566	0.452197	0.451864	0.177783	0.480013	0.343713	0.315083	0.42816
	Dadabacteriales	-0.573952	0.135294	0.182353	-0.145695	-0.205882	0.464706	-0.114706	0.494118	0.151911	0.441176
	Subgroup_17	-0.816777	0.102941	0.405882	-0.244297	-0.35	0.644118	-0.152941	0.632353	0.223398	0.617647
	A4b	0.00147167	-0.341176	-0.411765	-0.48418	-0.247059	-0.467647	-0.620588	-0.555882	-0.643387	-0.505882
	OM190	-0.389993	0.258824	0.561765	0.228109	0.338235	0.482353	0.388235	0.658824	0.412542	0.744118
	Subgroup_9	-0.295806	0.211765	-0.370588	0.100074	-0.717647	0	-0.00882353	-0.0382353	-0.440839	0.00588235
	Nitriliruptoraceae	0.557935	-0.292037	-0.418881	-0.112177	0.200591	-0.634221	-0.280237	-0.707968	-0.448117	-0.796464
	Bacillus	0.253127	-0.658824	-0.291176	-0.576895	-0.0764706	-0.458824	-0.544118	-0.597059	-0.24127	-0.658824
	EPR3968-O8a-Bc78	0.122149	0.15	-0.564706	0.0412068	-0.552941	-0.291176	-0.302941	-0.420588	-0.612112	-0.308824
	JTB23	0.0463079	0.140314	-0.620965	-0.0253946	-0.597081	-0.289584	-0.179124	-0.262716	-0.47468	-0.244803
	Subgroup_22	-0.139809	-0.0323529	0.414706	0.256071	0.432353	0.252941	0.329412	0.441176	0.460201	0.479412
	Latescibacteria	-0.56365	-0.0617647	0.702941	-0.0706402	0.279412	0.491176	0.111765	0.652941	0.533177	0.679412
	MND1	-0.223639	-0.815379	0.161566	-0.882466	0.0347291	-0.172136	-0.649283	-0.199315	0.113161	-0.237064
	Pseudomonas	-0.450331	-0.264706	-0.0588235	-0.497425	-0.435294	0.102941	-0.297059	0.0794118	0.0104253	0.138235
	Subgroup_21	0.46652	0.00294118	0.244118	0.289919	0.420588	0.0705882	0.594118	0.0617647	0.421478	0.0588235
	Aliifodinibius	0.60003	-0.492635	-0.440779	-0.111897	0.197702	-0.73247	-0.139364	-0.810255	-0.461164	-0.797291
	Vermiphilaceae	0.104489	-0.391176	-0.441176	-0.233996	-0.352941	-0.426471	-0.144118	-0.414706	-0.227866	-0.364706
	Subgroup_23	0.0141477	0.23405	0.450821	0.480234	0.631464	0.309449	0.505799	0.472812	0.434293	0.419405
	Marinobacter	0.512984	-0.348158	-0.0918544	0.120092	0.368899	-0.435568	-0.0740761	-0.465198	-0.18905	-0.546682
	Brevibacillus	0.489754	-0.690337	-0.265764	-0.372992	0.00324102	-0.589865	-0.25604	-0.709783	-0.19858	-0.751916
	Bradymonadaceae	0.494619	-0.281969	-0.528286	0.0535162	0.155569	-0.70006	-0.119918	-0.703301	-0.551428	-0.781085
	SEEP-SRB1	-0.107032	0.116677	0.528286	0.368126	0.505599	0.431055	0.434296	0.447261	0.446394	0.50884
	MBNT15	0.225166	0.244118	-0.120588	0.407653	0.0735294	0.117647	0.461765	0.214706	0.294886	0.229412
	KI89A_clade	-0.478293	-0.347059	0.191176	-0.362031	0.126471	0.05	-0.405882	0.188235	0.0670195	0.214706
	Marinobacterium	0.095729	-0.169242	-0.338484	-0.135493	-0.345843	-0.367918	-0.313466	-0.317881	-0.269766	-0.247241
	S0134_terrestrial_group	0.0398525	-0.191741	-0.0265488	-0.245019	-0.0560474	-0.371683	-0.206491	-0.353984	-0.282314	-0.191741
	Ilumatobacter	-0.163476	-0.200147	0.453275	-0.173785	0.331126	0.0426785	-0.294334	0.0853569	0.101348	0.0588668
	Erythrobacter	0.195705	-0.140745	0.521496	0.1705	0.677056	0.0740761	0.115559	0.17482	0.424612	0.164449
	Desulfopila	0.747423	-0.00735835	-0.360559	0.122239	-0.0809419	-0.382634	-0.0117734	-0.538631	-0.136373	-0.613687
	SAR324_clade(Marine_group_B)	0.00441501	0.638235	-0.220588	0.403238	-0.158824	0.167647	0.255882	0.255882	-0.0253185	0.323529
	BIrii41	-0.153054	0	-0.405882	-0.135394	-0.276471	-0.323529	-0.467647	-0.405882	-0.692535	-0.358824
	KD4-96	0.125092	0.682353	0.0352941	-0.77557	0.138235	-0.244118	-0.444118	-0.332353	0.163825	-0.470588
	Nitrospira	0.0117734	0.247059	-0.473529	0.0603385	-0.535294	-0.358824	-0.223529	-0.323529	-0.632962	-0.3
	Geoalkalibacter	0.134442	0.0686644	-0.528417	-0.0776777	-0.47468	-0.268687	-0.191066	-0.379147	-0.533637	-0.567227
	S085	-0.0765269	-0.282353	-0.202941	-0.441501	-0.494118	-0.2	-0.211765	-0.241176	-0.114678	-0.232353
	Halomonas	0.516606	-0.21534	-0.22124	0.0619928	0.348084	-0.466079	-0.0855461	-0.536875	-0.316669	-0.554575
	Rokubacteriales	-0.116353	-0.835008	0.137406	-0.882466	0.154016	-0.246124	-0.590395	-0.306522	0.0863996	-0.356351
	MBMPE27	-0.142796	-0.243104	-0.262733	-0.519809	-0.454498	-0.149486	-0.40165	-0.164586	-0.176622	-0.166096
Fungi	Alternaria	-0.370653	0.4089	-0.15556	0.155674	-0.265192	0.00740761	-0.278526	0.15556	-0.363096	0.244451
	Neocamarosporium	0.427227	-0.328395	-0.131358	0.0731963	0.507519	-0.435869	-0.0328395	-0.444826	-0.205594	-0.409001
	Lignincola	-0.060003	-0.0972306	0.638481	0.0129736	0.755157	0.366235	0.275487	0.525045	0.809089	0.489394
	Phaeosphaeria	0.203995	-0.212904	0.406179	0.123152	0.835008	0.0498287	0.224984	0.196295	0.546688	0.206865
	Hortaea	0.544246	0.0231835	-0.595043	0.0783019	0.0309113	-0.606634	-0.0637546	-0.535152	-0.444141	-0.430826
	Natantispora	0.277335	-0.138566	0.217988	0.270571	0.730005	-0.118288	0.19264	0.148705	0.441529	0.153774
	Macrophoma	0.54231	-0.0798282	-0.629415	0.208935	0.00307032	-0.712314	0.0614063	-0.706173	-0.649871	-0.657048
	Monosporascus	0.587056	-0.113436	-0.547732	0.210821	-0.00648204	-0.651445	0.0259281	-0.703301	-0.557992	-0.557455
	Stachybotrys	0.250504	-0.175224	0.368327	0.171774	0.683015	-0.0286079	0.193104	0.21456	0.588502	0.218136
	Penicillium	-0.290285	-0.538009	0.116677	-0.366505	-0.281969	0.110195	-0.200943	-0.132882	-0.0951869	-0.0486153
	Parathyridaria	0.362734	0.18926	-0.309238	0.421922	0.272062	-0.395419	0.123357	-0.236576	-0.295208	-0.234886
	Buergenerula	0.391859	-0.425543	0.1788	0	0.604343	-0.303959	-0.100128	-0.210984	0.309642	-0.23244
	Aspergillus	-0.398492	-0.552924	0.0769695	-0.537611	-0.38956	0.0314161	-0.472812	-0.202634	-0.265666	-0.109956
	Talaromyces	-0.353808	-0.0946659	0.137169	0.15467	0.00386391	0.127509	0.0405711	0.301385	0.00880456	0.239563
	Mycosphaerella	-0.0251514	0.105244	-0.290599	0.225577	-0.307878	-0.367568	-0.0298453	-0.13666	-0.404067	-0.190067
	Stagonospora	0.55778	-0.287862	-0.448214	0.0377009	0.403779	-0.668457	-0.0270474	-0.529356	-0.305225	-0.602771
	Stemphylium	-0.254082	0.203832	-0.189528	-0.028629	-0.632951	0	-0.139464	-0.010728	-0.369398	0.0750958
	Psathyrella	-0.531679	0.00772783	0.0173876	-0.507512	-0.303317	0.214447	-0.450146	0.139101	-0.116416	0.121713
	Chaetomidium	-0.252236	-0.25205	0.196039	-0.140131	-0.420084	0.25205	-0.0840168	0.196039	0.170174	0.140028
	Malassezia	0.200403	0.261047	-0.182376	0.361441	0.307535	-0.132312	0	0.00715199	-0.016297	0.110856
	Cyphellophora	-0.323827	0.176895	0.478911	0.00431769	0.151008	0.461653	-0.245927	0.405564	0.286201	0.522056
	Cladosporium	0.249447	0.0562441	-0.378369	0.172694	0.0894792	-0.324682	-0.0690268	-0.314456	-0.466041	-0.314456
	Pseudogymnoascus	0.0921035	-0.44484	0.0178958	-0.319804	-0.153393	-0.0536875	-0.161063	-0.0588006	0.248555	-0.0639137
	Gamsia	0.249447	0.0562441	-0.378369	0.172694	0.0894792	-0.324682	-0.0690268	-0.314456	-0.466041	-0.314456
	Leptosphaeria	0.111169	-0.0637546	0.405711	0.110203	0.521628	0.19706	0.106258	0.311045	0.603601	0.396051
	Staphylotrichum	-0.364341	-0.0840168	0.0280056	-0.364341	-0.140028	-0.0280056	-0.420084	0.0840168	0	0.0280056
	Fusarium	-0.347044	-0.0259281	0.0907485	-0.249742	-0.116677	0.278728	-0.482912	0.288451	0.201862	0.103713
	Humicola	-0.364341	-0.0840168	0.0280056	-0.364341	-0.140028	-0.0280056	-0.420084	0.0840168	0	0.0280056
	Exophiala	-0.420393	-0.196039	0.140028	-0.420393	0.0840168	0.140028	-0.25205	0.140028	0	0.0840168
	Gaeumannomyces	-0.460518	-0.0562441	0.357917	-0.345388	0.199411	0.396265	0.0920358	0.396265	0.291276	0.314456
	Peziza	0.308288	-0.308062	-0.0840168	0.0280262	0.364073	-0.420084	0.140028	-0.25205	0	-0.420084
	Plectosphaerella	-0.0259061	-0.13375	-0.310645	-0.159755	0.125121	-0.336532	-0.31496	-0.159637	-0.17041	-0.168266
	Candida	-0.0840977	0.118008	0.665135	0.150302	0.615071	0.504215	0.328991	0.625799	0.820281	0.632951
	Cystofilobasidium	-0.161181	0.176402	0.498527	0.166298	0.345134	0.488301	-0.0332351	0.455066	0.480282	-0.483188
	Sebacina	-0.252236	-0.25205	0.196039	-0.140131	-0.420084	0.25205	-0.0840168	0.196039	0.170174	0.140028
	Pyrenochaetopsis	-0.338939	0.0302016	-0.0215726	0.0259061	-0.00431452	0.0992338	-0.0215726	0.168266	-0.0546185	0.232984
	Trichoderma	-0.364341	-0.0840168	0.0280056	-0.364341	-0.140028	-0.0280056	-0.420084	0.0840168	0	0.0280056
	Paraconiothyrium	0.140131	0.308062	-0.25205	0.252236	-0.196039	-0.0840168	0.0280056	-0.140028	-0.340349	-0.196039
	Bimuria	0.243051	0.526649	-0.483188	0.406791	-0.401378	-0.276107	0.15595	-0.242872	-0.497111	-0.171289
	Podospora	0.0863538	0.0388306	-0.276129	-0.0172708	-0.0690322	-0.250242	-0.250242	-0.289073	-0.50686	-0.198468
	Kluyveromyces	0.371321	-0.435766	-0.0258871	-0.146801	0.388306	-0.254556	0.202782	-0.194153	0.292755	-0.142379
	Pseudallescheria	-0.252236	-0.25205	0.196039	-0.140131	-0.420084	0.25205	-0.0840168	0.196039	0.170174	0.140028
	Aplosporella	-0.252236	-0.25205	0.196039	-0.140131	-0.420084	0.25205	-0.0840168	0.196039	0.170174	0.140028
	Papiliotrema	-0.55488	-0.0367072	0.488785	-0.30064	-0.0521628	0.44435	-0.575723	0.419235	0.213266	0.390255
	Vishniacozyma	0	0.196039	-0.364073	0.420393	0.140028	-0.196039	0.0840168	-0.0840168	-0.425436	-0.484017
	Wallrothiella	0.420393	-0.364073	-0.196039	-0.308288	0.25205	-0.364073	-0.140028	-0.308062	0.170174	-0.25205
	Pseudeurotium	-0.140131	-0.0280056	0.25205	0.0840787	0.0280056	0.364073	0.364073	0.25205	0.283624	0.420084
	Mortierella	-0.332462	0.0560887	0.591089	-0.0259061	0.0733468	0.591089	-0.0560887	0.586774	0.574587	0.44871
	Apophysomyces	0.0959412	0.36303	-0.455066	0.498894	-0.0255655	-0.209637	0.0843661	-0.161063	-0.563133	-0.199411
	Gibberella	-0.0626065	-0.142379	-0.228669	-0.00863538	0.202782	-0.383992	-0.159637	-0.142379	-0.229398	-0.284758
